# Supplementary material for: New High-Quality Draft Genome of the Brown Rot Fungal Pathogen Monilinia fructicola
Source: Genome Biol Evol. 2019 Sep 27;11(10):2850–5. doi: 10.1093/gbe/evz207 (PMC6795239; doi:10.1093/gbe/evz207)
Supplement: evz207_Supplementary_Data [file evz207_supplementary_data.zip]

Archive with 2 entries (2 files):
- De Miccolis Angelini et al. 2019 supplementary fig. S2.tiff
- De Miccolis Angelini et al., 2019. supplementary fig. S1.tiff
